# Supplementary material for: A Multi-Experiment Investigation of the Effects Stance Width on the Biomechanics of the Barbell Squat
Source: Sports (Basel). 2022 Sep 14;10(9):136. doi: 10.3390/sports10090136 (PMC9503729; doi:10.3390/sports10090136)
Supplement: Supplementary file 1 [file sports-10-00136-s001.zip]

Archive with 1 entries (1 files):
- sports-1897359-supplementary.pdf
